# Supplementary material for: Liposomal Iron Oxide Nanoparticles Loaded with Doxorubicin for Combined Chemo-Photothermal Cancer Therapy
Source: Pharmaceutics. 2023 Jan 15;15(1):292. doi: 10.3390/pharmaceutics15010292 (PMC9860715; doi:10.3390/pharmaceutics15010292)
Supplement: Supplementary file 1 [file pharmaceutics-15-00292-s001.zip]

Archive with 1 entries (1 files):
- pharmaceutics-2091771-supplementary.pdf
